# Supplementary material for: Conductive Silver/Carbon Fiber Films for Rapid Detection of Human Coronavirus
Source: Polymers (Basel). 2022 May 12;14(10):1983. doi: 10.3390/polym14101983 (PMC9144029; doi:10.3390/polym14101983)
Supplement: Supplementary file 1 [file polymers-14-01983-s001.zip]

Archive with 1 entries (1 files):
- polymers-1663439-supplementary.pdf
